# Supplementary material for: Compartmental analysis of retinal vascular parameters and thickness in myopic eyes using SS-OCTA
Source: Front Med (Lausanne). 2024 Dec 20;11:1521710. doi: 10.3389/fmed.2024.1521710 (PMC11695306; doi:10.3389/fmed.2024.1521710)
Supplement: Supplementary file 1 [file Table_1.xlsx]

## Sheet: Sheet1
Group( 24mm < AL <26mm-1;AL≥26mm-2)	Sex(males-1, females-2)	Age	Axial length(AL)	IOP	DS	DC	SE	K1	K2	CR1	CR2	CCT	ACD	Pupil diameter(PD)	The flow area of DCP													The flow area of ICP													The flow area of SVP
															0-2mm	0-4mm	2-4mm	S(μm)	I(μm)	NU(μm)	NL(μm)	IN(μm)	IT(μm)	TL(μm)	TU(μm)	ST(μm)	SN(μm)	0-2mm	0-4mm	2-4mm	S(μm)	I(μm)	NU(μm)	NL(μm)	IN(μm)	IT(μm)	TL(μm)	TU(μm)	ST(μm)	SN(μm)	0-2mm	0-4mm	2-4mm	S(μm)	I(μm)	NU(μm)	NL(μm)	IN(μm)	IT(μm)
1	2	18	23.966	11	-1	-0.5	-1.25	45.7	46.8	7.39	7.21	495	3.15	2.41	0.5914	1.534	0.9426	0.4333	0.5093	0.154	0.1308	0.2457	0.0692	0.0636	0.0569	0.0851	0.1373	0.146	1.7369	1.5908	0.8115	0.7794	0.2239	0.2089	0.3175	0.1017	0.1512	0.1919	0.1689	0.2268	0.1909	2.486	2.2951	1.2087	1.0864	0.3773	0.347	0.329	0.1574
1	2	19	23.98	19	-3	-1	-3.5	44	44.6	7.67	7.57	582	2.8	3.14	0.4934	1.7089	1.2154	0.5988	0.6167	0.3114	0.1956	0.1348	0.1534	0.1328	0.0909	0.0259	0.1705	0.0608	1.5491	1.4883	0.7754	0.7129	0.3265	0.2363	0.1813	0.137	0.1583	0.1619	0.0804	0.2067	0.0764	2.0206	1.9442	1.0097	0.9345	0.4147	0.3494	0.2345	0.1317
1	1	19	24.007	19	-2.75	0	-2.75	43.9	44.8	7.68	7.54	536	3.01	2.7	0.6626	1.438	0.7754	0.3043	0.4711	0.0768	0.0971	0.2002	0.0961	0.0778	0.0793	0.0405	0.1077	0.0516	1.2886	1.2371	0.6221	0.615	0.1699	0.1518	0.2202	0.1022	0.1409	0.1944	0.0903	0.1675	0.0342	1.9459	1.9117	1.0989	0.8127	0.3618	0.2307	0.2074	0.1412
1	1	30	24.027	13	-8.5	-1.25	-9.125	43.7	44.6	7.7	7.37	536	3.01	2.95	0.7723	1.886	1.1137	0.4679	0.6458	0.268	0.2178	0.1652	0.1467	0.1161	0.0627	0.0123	0.1249	0.0979	1.91	1.8121	0.7966	1.0155	0.3742	0.2993	0.2999	0.2155	0.2009	0.1664	0.0425	0.2136	0.1249	2.4915	2.3666	1.1454	1.2212	0.4515	0.3838	0.3441	0.2206
1	2	30	24.151	16	-4	-0.5	-4.25	44.8	46.2	7.53	7.31	542	2.98	3.19	0.6561	1.8959	1.2398	0.6835	0.5563	0.1767	0.2023	0.1293	0.0534	0.1714	0.2235	0.1256	0.1577	0.1403	1.8678	1.7275	0.9423	0.7852	0.2752	0.2476	0.1881	0.1231	0.2264	0.307	0.1603	0.1998	0.1384	2.0465	1.9081	1.0426	0.8655	0.3419	0.2713	0.1841	0.1437
1	2	30	24.208	18	-4.25	-0.5	-4.5	44.9	46.1	7.52	7.32	545	3.02	4.2	0.7959	2.0395	1.2436	0.6332	0.6103	0.3039	0.2432	0.1333	0.0889	0.1449	0.1401	0.0472	0.1421	0.0987	1.8667	1.768	0.9897	0.7783	0.3961	0.2581	0.1958	0.1242	0.2002	0.2655	0.1191	0.209	0.0855	1.9623	1.8768	1.0653	0.8115	0.3762	0.232	0.2108	0.1226
1	1	18	24.393	11	-3.25	0.5	-3	43.8	45.6	7.7	7.39	504	2.88	2.34	0.5085	1.6778	1.1694	0.5957	0.5737	0.1841	0.1696	0.2035	0.0685	0.1321	0.1517	0.084	0.1761	0.1	1.5804	1.4804	0.7478	0.7326	0.2264	0.2067	0.2545	0.0917	0.1798	0.2108	0.1146	0.196	0.1028	1.9823	1.8794	0.9591	0.9203	0.3415	0.325	0.2422	0.1135
1	2	20	24.3988	17	-2.75	-1.25	-3.375	43.8	45.2	7.7	7.39	504	2.878	2.93	0.3267	1.4549	1.1282	0.5824	0.5458	0.1523	0.2043	0.1751	0.0381	0.1284	0.1736	0.0991	0.1573	0.0982	1.6441	1.5459	0.7573	0.7886	0.22	0.2466	0.2544	0.0951	0.1925	0.2136	0.1199	0.2038	0.087	2.002	1.915	0.9489	0.966	0.3392	0.3018	0.2509	0.1228
1	1	18	24.408	9	-3.25	-0.5	-3.5	44.2	45.5	7.64	7.42	510	2.94	2.39	0.5585	1.7979	1.2394	0.5767	0.6627	0.2436	0.2495	0.1438	0.1351	0.1343	0.1395	0.0273	0.1663	0.1419	1.6954	1.5535	0.774	0.7795	0.3083	0.2526	0.2112	0.1417	0.174	0.212	0.064	0.1897	0.1467	2.0764	1.9297	0.9527	0.9771	0.3272	0.3101	0.3011	0.1583
1	2	27	24.446	15	-3.5	-0.25	-3.625	43.6	44.4	7.75	7.6	605	2.89	3.46	0.4776	1.3959	0.9183	0.4402	0.4781	0.2287	0.2189	0.1376	0.0647	0.0569	0.0364	0.0579	0.1172	0.0321	1.3082	1.2761	0.5859	0.6902	0.2697	0.2409	0.2013	0.1153	0.1328	0.1339	0.0535	0.1289	0.0273	1.6359	1.6086	0.7642	0.8444	0.2966	0.2931	0.2108	0.1408
1	1	18	24.52	17	-3.75	-1	-4.25	43.2	44.3	7.52	7.56	596	2.85	2.9	0.7544	1.8513	1.0969	0.4581	0.6387	0.1099	0.2382	0.2206	0.0666	0.1133	0.1682	0.0666	0.1135	0.0098	1.38	1.3703	0.6815	0.6888	0.1794	0.2479	0.2173	0.0773	0.1463	0.2371	0.1151	0.1499	0.0054	1.8564	1.851	1.0097	0.8413	0.2964	0.2848	0.2083	0.1071
1	2	27	24.528	16	-4.5	-0.25	-4.625	43.5	44.5	7.76	7.58	612	2.85	2.9	0.5435	1.4819	0.9385	0.3834	0.5551	0.1183	0.1616	0.1897	0.1209	0.0829	0.078	0.0357	0.1514	0.0641	1.48	1.4159	0.6612	0.7547	0.2003	0.2254	0.2399	0.0769	0.2125	0.1857	0.0542	0.221	0.066	1.848	1.7819	0.8793	0.9026	0.3102	0.2676	0.2202	0.0949
1	2	30	24.584	16	-2.25	-0.25	-2.375	41.8	42.4	8.07	7.96	577	3.02	2.68	0.39	1.6716	1.2816	0.6779	0.6037	0.1834	0.2617	0.1519	0.0602	0.1299	0.2006	0.1066	0.1874	0.129	1.8645	1.7355	0.8963	0.8392	0.2935	0.3258	0.2276	0.0944	0.1914	0.2516	0.1303	0.2209	0.1216	2.3407	2.2191	1.1537	1.0654	0.4663	0.3875	0.2538	0.1335
1	1	18	24.625	11	-4.25	-0.25	-4.375	43.4	44.2	7.8	7.64	535	3.08	2.6	0.4038	1.2913	0.8875	0.3619	0.5255	0.1088	0.1755	0.1649	0.0601	0.125	0.1392	0.0524	0.0615	0.0662	1.1901	1.1239	0.4736	0.6503	0.1483	0.2034	0.208	0.0703	0.1686	0.1672	0.0847	0.0733	0.0756	1.8092	1.7337	0.8297	0.904	0.264	0.3214	0.2429	0.1049
1	1	19	24.723	14	-2	-0.75	-2.375	41.4	42.6	8.15	7.93	524	3.18	3.14	0.3494	1.5361	1.1868	0.5603	0.6265	0.1995	0.1715	0.2096	0.0815	0.1639	0.1636	0.0728	0.1244	0.0893	1.5794	1.4901	0.6926	0.7974	0.2282	0.2018	0.2527	0.1318	0.2111	0.213	0.0863	0.1652	0.0973	2.0923	1.9949	0.9471	1.0478	0.3445	0.3316	0.2756	0.1438
1	1	21	24.735	19	-1.25	-0.25	-1.375	41.3	42.6	8.16	7.93	573	3.4	2.6	0.3656	1.536	1.1704	0.5619	0.6084	0.3057	0.1872	0.1381	0.1227	0.1603	0.0775	0.0085	0.1703	0.0986	1.5791	1.4806	0.6977	0.7828	0.303	0.2207	0.1847	0.15	0.2273	0.1708	0.0368	0.1871	0.0859	1.8471	1.7613	0.8374	0.9238	0.3647	0.3265	0.22	0.1405
1	1	19	24.772	14	-1.5		-1.5	41.9	42.6	8.05	7.93	539	3.26	3.07	0.7206	1.5394	0.8188	0.351	0.4678	0.1732	0.1409	0.107	0.0835	0.1364	0.0649	0.0171	0.0958	0.06	1.3672	1.3073	0.5876	0.7197	0.2552	0.1911	0.1994	0.0965	0.2327	0.1426	0.031	0.1588	0.0729	2.061	1.988	0.9855	1.0026	0.3899	0.3284	0.2715	0.1104
1	2	30	24.803	14	-2.5	-0.25	-2.625	41.8	42.3	8.07	7.98	567	3.07	2.76	0.4959	1.7224	1.2265	0.6074	0.619	0.3323	0.2327	0.1244	0.1063	0.1557	0.0818	0.0232	0.1703	0.1427	1.7899	1.6472	0.8086	0.8386	0.3521	0.2606	0.2326	0.1224	0.2231	0.1831	0.0589	0.2145	0.1751	2.2257	2.0506	1.0124	1.0383	0.4186	0.3696	0.2528	0.1186
1	2	18	24.808	11	-6.75	-0.5	-7	45.4	46.6	7.44	7.24	499	3.18	2.58	0.6374	1.2842	0.6469	0.2872	0.3597	0.1803	0.1329	0.1084	0.0743	0.0441	0.0136	0.016	0.0772	0.1286	1.5397	1.4111	0.6787	0.7324	0.3232	0.1712	0.244	0.1569	0.1602	0.0962	0.0968	0.1625	0.194	2.3406	2.1466	1.1058	1.0408	0.4707	0.2972	0.3153	0.1751
1	2	18	24.93	18	-4	-1	-4.5	42.8	44.6	7.88	7.57	550	3.22	3.15	0.5706	1.749	1.1784	0.5739	0.6044	0.1827	0.1936	0.2067	0.0571	0.1471	0.175	0.064	0.1523	0.0721	1.702	1.6299	0.798	0.8319	0.2526	0.269	0.2622	0.0909	0.2098	0.2345	0.106	0.2049	0.0484	1.8969	1.8485	0.9091	0.9394	0.3214	0.3582	0.2137	0.0964
1	1	22	24.966	18	-1.25	-0.25	-1.375	42.1	42.7	8.02	7.9	550	3.38	3.32	0.5522	1.6392	1.0871	0.5469	0.5402	0.1579	0.2178	0.1839	0.0598	0.0786	0.13	0.1165	0.1426	0.0709	1.7829	1.712	0.849	0.863	0.295	0.2968	0.2585	0.1215	0.1863	0.1741	0.1576	0.2222	0.0587	2.3482	2.2894	1.1879	1.1016	0.3841	0.301	0.2903	0.1759
1	2	19	25.011	14	-3	-1	-3.5	43.6	44.2	7.7	7.03	527	3.1	3.1	0.3849	1.4352	1.0503	0.4446	0.6057	0.2308	0.2053	0.165	0.1093	0.126	0.0947	0.0055	0.1136	0.0921	1.6075	1.5154	0.7373	0.7781	0.3465	0.2614	0.2125	0.1366	0.1676	0.1716	0.0385	0.1807	0.1052	2.2279	2.1227	1.092	1.0307	0.4481	0.3561	0.2745	0.1399
1	2	30	25.066	12	-5.75		-5.75	44.2	44.6	7.64	77.57	538	3.19	2.85	0.5898	1.9765	1.3867	0.7678	0.6189	0.2884	0.2494	0.158	0.0663	0.1452	0.2094	0.1132	0.1568	0.121	1.914	1.793	0.9425	0.8505	0.3233	0.2884	0.2294	0.122	0.2107	0.2825	0.1448	0.1919	0.1317	2.359	2.2274	1.1779	1.0494	0.364	0.3266	0.2458	0.1514
1	1	18	25.072	13	-5	1	-4.5	43.6	44.4	7.74	7.06	536	3.18	3.1	0.5054	1.5572	1.0518	0.5243	0.5275	0.2278	0.1337	0.1315	0.1252	0.137	0.1318	0.0247	0.1401	0.0349	1.3107	1.2758	0.6302	0.6456	0.2451	0.1705	0.1781	0.1268	0.1701	0.1823	0.0371	0.1657	0.0478	1.8069	1.759	0.8647	0.8943	0.3032	0.2966	0.2198	0.1255
1	1	18	25.113	13	-6.75	-1.25	-7.375	44.5	46.1	7.58	7.32	454	3.35	3.72	0.8461	1.844	0.9979	0.4653	0.5326	0.1561	0.202	0.2038	0.0393	0.0875	0.0789	0.0801	0.1503	0.046	1.6758	1.6297	0.7978	0.8319	0.309	0.2956	0.2709	0.1071	0.1583	0.1377	0.1223	0.2289	0.0511	2.28	2.2289	1.1705	1.0584	0.4191	0.3364	0.272	0.1468
1	1	21	25.152	18	-2	-0.25	-2.125	41.4	42.4	8.14	7.96	576	3.39	2.79	0.3387	1.491	1.1523	0.5799	0.5724	0.1834	0.2196	0.1915	0.0728	0.0885	0.138	0.0795	0.179	0.0864	1.6421	1.5557	0.7646	0.7911	0.2137	0.2371	0.2289	0.1372	0.1879	0.2375	0.1074	0.206	0.0633	1.8473	1.784	0.8472	0.9368	0.2724	0.296	0.2249	0.1543
1	2	30	25.217	11	-6	-0.25	-6.125	44.2	44.6	7.64	7.57	538	3.19	3.17	0.6993	2.0494	1.3501	0.6797	0.6704	0.308	0.2353	0.1472	0.1026	0.1853	0.1874	0.0488	0.1355	0.0922	1.7574	1.6652	0.8519	0.8133	0.3369	0.2494	0.214	0.1219	0.228	0.2552	0.0769	0.1828	0.1015	2.179	2.0775	1.0842	0.9933	0.3993	0.3485	0.2402	0.1311
1	2	25	25.297	15	-4.25	-0.5	-4.5	43.1	44	7.83	7.67	544	2.91	3.59	0.7	1.3614	0.6615	0.2331	0.4284	0.0404	0.1115	0.2112	0.0481	0.0575	0.0437	0.0353	0.1137	0.1125	1.5485	1.436	0.6871	0.7489	0.1766	0.2319	0.2815	0.0838	0.1517	0.2054	0.1136	0.1915	0.1206	2.2157	2.095	1.1007	0.9943	0.3099	0.3546	0.3175	0.1088
1	1	18	25.308	10	-1.75	0	-1.75	41.7	43	8.09	7.84	493	3.43	2.99	0.3299	1.504	1.1741	0.5679	0.6062	0.3066	0.2029	0.1477	0.1066	0.149	0.1084	0.0484	0.1045	0.029	1.2922	1.2633	0.6142	0.6491	0.2806	0.2391	0.1617	0.0994	0.1489	0.1548	0.0604	0.1184	0.0316	1.667	1.6354	0.7931	0.8422	0.3121	0.3622	0.189	0.0875
1	1	18	25.308	11	-1	-0.5	-1.25	41.5	43	8.14	7.84	491	3.38	3.1	0.3292	1.2321	0.9029	0.453	0.4499	0.1022	0.1301	0.1419	0.0767	0.1012	0.1536	0.0953	0.102	0.0254	1.1225	1.0971	0.5505	0.5466	0.1642	0.1533	0.1569	0.09	0.1464	0.1767	0.0862	0.1234	0.0139	1.5984	1.5845	0.7748	0.8097	0.2822	0.2591	0.1803	0.13
1	2	20	25.361	16	-2.5	1.75	-1.625	42.3	43.6	7.98	7.74	559	3.34	4.19	0.3754	1.7568	1.3814	0.6438	0.7376	0.3074	0.216	0.2421	0.1121	0.1674	0.1533	0.0416	0.1415	0.1006	1.7771	1.6765	0.817	0.8595	0.3536	0.2409	0.2752	0.1358	0.2076	0.1892	0.0822	0.192	0.0794	2.183	2.1036	1.0863	1.0173	0.434	0.3403	0.2662	0.1172
1	2	19	25.456	15	-5.75	-0.75	-6.125	43.3	44.2	7.8	7.69	531	3.4	3.54	0.6897	1.6115	0.9218	0.3689	0.5528	0.1825	0.1368	0.1419	0.1402	0.134	0.0594	0.0142	0.1128	0.0529	1.3898	1.3369	0.6012	0.7357	0.2497	0.205	0.2006	0.1449	0.1852	0.1537	0.0375	0.1603	0.0698	1.9956	1.9259	0.9771	0.9488	0.3925	0.3615	0.2083	0.1329
1	1	18	25.474	14	-3	-0.25	-3.125	43.1	43.9	7.83	7.69	551	3.43	3.54	0.3762	1.1934	0.8171	0.4446	0.3725	0.2501	0.0863	0.1344	0.103	0.0488	0.0524	0.0352	0.107	0.0564	1.2019	1.1455	0.6245	0.521	0.2828	0.1117	0.1714	0.1256	0.1124	0.129	0.0771	0.1357	0.0742	2.0153	1.9412	0.982	0.9591	0.3633	0.2369	0.2517	0.1951
1	1	19	25.524	11	-3.25	-0.5	-3.5	39.9	40.9	8.45	8.25	547	2.98	3.12	0.5155	1.3864	0.8709	0.3349	0.536	0.0665	0.1543	0.1667	0.0735	0.1416	0.1015	0.0575	0.1095	0.0168	1.2642	1.2474	0.5389	0.7085	0.1303	0.2323	0.2242	0.0829	0.1692	0.1912	0.078	0.1394	0.0176	1.5546	1.5369	0.7479	0.789	0.2235	0.2421	0.213	0.1113
1	2	18	25.536	14	-5	-0.75	-5.375	43	44.6	7.85	7.57	525	3.12	2.59	0.6419	1.4658	0.8239	0.3765	0.4474	0.0641	0.1042	0.1605	0.0816	0.1011	0.075	0.0986	0.1388	0.0733	1.6239	1.5506	0.7596	0.7909	0.2	0.2213	0.2775	0.0845	0.2076	0.1748	0.1347	0.2501	0.1015	2.2767	2.1753	1.1013	1.074	0.3393	0.342	0.3444	0.1095
1	2	29	25.544	18	-6.5	-4	-8.5	44.6	48.9	7.57	6.91	572	2.85	3.56	0.565	1.8052	1.2403	0.6707	0.5695	0.2756	0.1534	0.1046	0.098	0.2134	0.246	0.0856	0.0636	0.1464	1.8703	1.7239	0.9092	0.8147	0.3342	0.2415	0.1904	0.1479	0.2348	0.254	0.1532	0.1679	0.1909	2.6517	2.4608	1.2971	1.1637	0.4341	0.3432	0.2811	0.1955
1	1	19	25.549	11	-3.37	-0.25	-3.495	39.8	40.4	8.47	8.35	549	3.02	3.13	0.5386	1.097	0.5584	0.2706	0.2877	0.1395	0.0816	0.052	0.1034	0.0507	0.0489	0.0138	0.0684	0.0204	0.8717	0.8513	0.4693	0.382	0.213	0.0917	0.1064	0.0716	0.1124	0.114	0.0113	0.131	0.0132	1.334	1.3208	0.7398	0.581	0.3186	0.1652	0.1497	0.086
1	1	18	25.555	17	-4.5	-0.75	-4.875	41.6	42.9	8.11	7.86	600	3.09	2.58	0.6263	1.5054	0.879	0.5191	0.36	0.1766	0.185	0.1124	0.0234	0.0392	0.1168	0.0793	0.1464	0.0367	1.3978	1.3612	0.7984	0.5628	0.2608	0.2016	0.1672	0.0721	0.1219	0.2348	0.1308	0.1719	0.0219	1.9559	1.934	1.015	0.919	0.3729	0.3172	0.2457	0.1351
1	2	18	25.63	15	-5.25	-0.25	-5.375	42.7	44.3	7.9	7.62	525	3.1	2.62	0.5517	1.4173	0.8655	0.4133	0.4522	0.2367	0.1761	0.1053	0.0844	0.0864	0.0405	0.0241	0.1119	0.072	1.4702	1.3982	0.7332	0.6651	0.311	0.2125	0.1915	0.1012	0.1599	0.1646	0.0706	0.1869	0.1073	2.0251	1.9179	1.0266	0.8913	0.3914	0.3052	0.279	0.1165
1	1	19	25.646	16	-1.5	-0.25	-1.625	40.5	41.1	8.33	8.22	557	3.52	4.13	0.587	1.5605	0.9735	0.5224	0.4511	0.2301	0.0903	0.1402	0.0962	0.1244	0.1534	0.0276	0.1113	0.078	1.5873	1.5092	0.8102	0.699	0.3627	0.1919	0.2165	0.1301	0.1605	0.214	0.0578	0.1758	0.0847	2.2212	2.1365	1.1352	1.0013	0.4592	0.3142	0.3119	0.1413
1	2	18	25.659	15	-4	-0.5	-4.25	43.4	44.4	7.77	7.6	543	3.46	4.06	0.605	1.3744	0.7694	0.4612	0.3083	0.1548	0.1674	0.094	0.0131	0.0338	0.08	0.0867	0.1397	0.0762	1.5029	1.4266	0.7963	0.6303	0.2577	0.2562	0.1911	0.0642	0.1188	0.197	0.1208	0.2209	0.0975	1.8178	1.7203	0.9244	0.7959	0.3232	0.2797	0.2166	0.114
1	1	19	25.661	18	-1.5	-0.5	-1.75	40.4	41.3	8.36	8.18	562	3.48	3.9	0.5577	1.6718	1.1141	0.5749	0.5392	0.121	0.1344	0.139	0.0969	0.1689	0.1806	0.1041	0.1692	0.0506	1.716	1.6654	0.8549	0.8105	0.2807	0.2341	0.2187	0.1277	0.2301	0.2381	0.1217	0.2144	0.0456	2.1426	2.097	1.0555	1.0414	0.4194	0.3477	0.2424	0.1562
1	1	19	25.663	15	-3.75	-0.25	-3.875	41.4	42.4	8.15	7.97	520	3.15	4.07	0.552	1.6874	1.1353	0.5471	0.5883	0.2883	0.2149	0.1479	0.1086	0.1168	0.0812	0.0269	0.1507	0.0782	1.3718	1.2936	0.6316	0.662	0.2706	0.1929	0.1965	0.1136	0.1591	0.1544	0.0447	0.1619	0.0971	1.7818	1.6847	0.8112	0.8735	0.3175	0.2915	0.2793	0.11
1	2	30	25.68	17	-5.75	-6	-8.75	40.5	41.2	8.33	8.2	557	3.52	3.8	0.7831	2.091	1.3079	0.6467	0.6612	0.1847	0.1537	0.1864	0.1296	0.1915	0.1533	0.1311	0.1776	0.0363	1.8477	1.8114	1.0231	0.7883	0.3846	0.3088	0.222	0.0877	0.1699	0.2067	0.1729	0.2589	0.0356	2.2033	2.1677	1.2312	0.9365	0.4324	0.3536	0.2251	0.1268
1	1	19	25.696	19	-4.25	-1	-4.75	42.4	43.8	7.96	7.7	563	3.28	2.8	0.5619	1.3762	0.8142	0.3658	0.4485	0.1796	0.104	0.0915	0.1195	0.1335	0.0707	0.0175	0.0979	0.0579	1.345	1.2871	0.6254	0.6618	0.2814	0.1668	0.1846	0.1296	0.1807	0.1492	0.0483	0.1466	0.0644	1.7413	1.6769	0.8229	0.8539	0.3385	0.2637	0.2062	0.1423
1	1	18	25.735	16	-3.25	-0.75	-3.625	41.4	43.1	8.15	7.83	530	3.38	2.88	0.8615	2.0108	1.1493	0.6054	0.5439	0.2828	0.2371	0.1511	0.0973	0.0583	0.0687	0.0841	0.1699	0.087	1.655	1.568	0.9119	0.6561	0.3397	0.2691	0.1842	0.0529	0.1499	0.2367	0.1296	0.2058	0.0989	2.0189	1.9201	1.0634	0.8567	0.3524	0.2712	0.2171	0.1045
1	2	23	25.737	17	-7.75	-1	-8.25	45	46.4	7.5	7.27	526	3.26	2.68	0.7285	2.3698	1.6413	0.856	0.7853	0.2985	0.3008	0.2184	0.0949	0.1712	0.21	0.1193	0.2283	0.0855	1.8383	1.7528	0.9087	0.8442	0.3145	0.297	0.2728	0.1	0.1744	0.2162	0.1392	0.2388	0.076	2.1182	2.0422	1.0504	0.9918	0.3744	0.3452	0.2498	0.1401
1	2	18	25.744	14	-4.5	-0.5	-4.75	42.5	43.7	7.94	7.72	522	3.24	3.25	0.6856	0.9819	0.2963	0.1547	0.1416	0.0239	0.0447	0.0707	0.0185	0.0077	0.0051	0.028	0.0977	0.1311	1.2124	1.0813	0.5118	0.5695	0.1416	0.1736	0.2238	0.0976	0.0746	0.0811	0.094	0.1951	0.2276	2.1765	1.9489	1.043	0.9059	0.3167	0.2756	0.2892	0.1583
1	1	21	25.754	10	-6	-0.75	-6.375	43.9	42.8	7.88	7.69	501	3.14	3.04	0.6494	1.6745	1.0252	0.5498	0.4754	0.2291	0.2071	0.0676	0.0579	0.1428	0.1758	0.0725	0.0724	0.071	1.5994	1.5284	0.8488	0.6795	0.3163	0.2222	0.1605	0.1095	0.1874	0.2651	0.1184	0.149	0.0721	2.1183	2.0462	1.1102	0.936	0.3962	0.2869	0.2672	0.1237
1	1	19	25.754	14	-4.5	-0.5	-4.75	41.8	43.8	8.08	7.71	559	3.24	2.58	0.4809	1.4819	1.0011	0.4999	0.5011	0.1817	0.1816	0.123	0.0884	0.1082	0.1426	0.0718	0.1038	0.0718	1.5507	1.4789	0.722	0.7569	0.2684	0.2602	0.2079	0.1381	0.1507	0.208	0.1119	0.1336	0.0771	1.945	1.868	0.9415	0.9265	0.383	0.3124	0.2169	0.1555
1	2	30	25.761	20	-6.5	-0.5	-6.75	40.7	41.5	8.36	8.18	562	3.4	3.7	1.4808	3.0554	1.5746	0.6251	0.9495	0.3278	0.222	0.2923	0.2053	0.23	0.1518	0.0445	0.1009	0.0272	2.3426	2.3155	1.0399	1.2755	0.4623	0.3953	0.3558	0.201	0.3234	0.2677	0.1113	0.1987	0.0197	2.8507	2.831	1.4112	1.4198	0.4934	0.4932	0.3369	0.1944
1	1	18	25.809	13	-2.75	-1.5	-3.5	41	42.9	8.24	7.87	524	3.56	2.99	0.5006	1.8136	1.313	0.6631	0.6499	0.3058	0.2517	0.1519	0.1146	0.1317	0.1369	0.0587	0.1617	0.1019	1.5394	1.4375	0.7129	0.7246	0.335	0.2579	0.2133	0.1117	0.1417	0.1321	0.0536	0.1922	0.1066	1.8198	1.7133	0.8546	0.8586	0.3804	0.2964	0.2466	0.1228
1	1	18	25.824	15	-8.75	-1.25	-9.375	44.7	46.4	7.55	7.28	460	3.38	4.04	0.7948	1.5749	0.7801	0.4359	0.3441	0.2493	0.1588	0.0565	0.0689	0.0598	0.0205	0.0265	0.1397	0.0911	1.5685	1.4774	0.738	0.7394	0.3529	0.2275	0.166	0.1443	0.2016	0.1212	0.0656	0.1983	0.0906	1.9911	1.9005	0.9234	0.9771	0.3816	0.2999	0.2165	0.1653
1	2	18	25.856	15	-4.5	-1.25	-5.125	42.8	44.5	7.88	7.59	635	3.47	3.53	0.6993	1.4964	0.7971	0.2899	0.5072	0.1464	0.1044	0.1372	0.1228	0.1428	0.0891	0.004	0.0505	0.0707	1.4785	1.4078	0.6352	0.7726	0.279	0.1773	0.2413	0.1568	0.1973	0.1869	0.0398	0.1293	0.1306	2.1822	2.0516	1.0439	1.0077	0.4096	0.2706	0.299	0.1562
1	1	21	25.877	17	-3.5	-0.5	-3.75	40.7	41.5	8.3	8.12	543	3.01	3.34	0.5035	1.4257	0.9222	0.4733	0.4489	0.1551	0.1776	0.146	0.0327	0.0926	0.1401	0.0574	0.1208	0.0699	1.4668	1.3969	0.7081	0.6888	0.2341	0.2108	0.2414	0.0863	0.1503	0.2284	0.0804	0.1652	0.0684	1.8478	1.7795	0.9154	0.864	0.3364	0.2821	0.2392	0.1086
1	2	18	25.89	18	-6.75	-0.75	-7.125	43.3	45	7.79	7.5	549	3.26	3.37	0.6145	1.8917	1.2772	0.589	0.6882	0.2662	0.1904	0.1777	0.1497	0.1704	0.1	0.0389	0.1839	0.0954	1.5888	1.4934	0.7272	0.7661	0.3372	0.2346	0.2435	0.1006	0.1874	0.1234	0.0505	0.2162	0.1131	1.9158	1.8028	0.9223	0.8804	0.384	0.3254	0.2632	0.0844
1	2	18	25.897	16	-4	-1	-4.5	42.7	43.1	7.91	7.84	528	3.21	4.25	0.739	1.1837	0.4448	0.0587	0.386	0.0342	0.0403	0.0776	0.1842	0.084	0.0123	0.0018	0.0105	0.1468	1.1323	0.9855	0.3462	0.6393	0.1237	0.1318	0.2102	0.1188	0.1784	0.0779	0.0521	0.0925	0.2346	2.0097	1.775	0.9192	0.8559	0.3307	0.2556	0.2592	0.1165
1	1	21	25.917	15	-3.5	-0.25	-3.625	41	41.7	8.24	8.1	550	3.06	3.35	0.5072	1.4916	0.9844	0.4318	0.5526	0.1995	0.1987	0.1588	0.0922	0.1028	0.0982	0.0192	0.115	0.0717	1.455	1.3834	0.6658	0.7176	0.2636	0.2351	0.237	0.1077	0.1379	0.1707	0.0502	0.1813	0.074	1.7169	1.6428	0.845	0.7978	0.3653	0.2395	0.2716	0.1122
1	2	26	25.972	15	-5	-0.5	-5.25	41.3	42.5	8.17	7.94	530	3.12	4.14	0.6506	1.8681	1.2175	0.4667	0.7508	0.2597	0.2744	0.1868	0.1718	0.1179	0.0252	0.044	0.1377	0.1486	1.4986	1.35	0.6459	0.7041	0.3196	0.2218	0.2007	0.1759	0.1056	0.1126	0.0339	0.1798	0.1409	1.7737	1.6328	0.7609	0.8719	0.2551	0.2104	0.2989	0.2
2	2	25	26.013	13	-6.5	-0.5	-6.75	43.4	44.1	7.77	7.65	544	2.91	4.1	0.6575	1.4002	0.7427	0.3153	0.4274	0.1295	0.1019	0.1306	0.1162	0.0787	0.0491	0.0153	0.1215	0.0687	1.544	1.4753	0.7392	0.7361	0.2631	0.1799	0.2465	0.1376	0.1721	0.1565	0.0671	0.2526	0.0867	2.2238	2.1371	1.1301	1.007	0.4001	0.2982	0.3317	0.1397
2	2	26	26.056	14	-4.5	-0.5	-4.75	41.4	43.1	8.15	7.84	539	3.16	3.49	0.5486	1.8135	1.2649	0.6954	0.5695	0.2502	0.1934	0.1874	0.0717	0.117	0.1365	0.1245	0.1842	0.1339	1.706	1.5721	0.8512	0.7209	0.2701	0.2153	0.2324	0.091	0.1821	0.2349	0.1406	0.2056	0.1325	2.0244	1.892	1.0421	0.8498	0.3546	0.2409	0.2534	0.1135
2	2	20	26.067	17	-4.25	-1.75	-5.125	42.6	45	7.92	7.5	547	3.32	2.76	0.7301	1.775	1.0449	0.5279	0.517	0.304	0.1311	0.1416	0.1255	0.1188	0.0835	0.0244	0.1159	0.0492	1.57	1.5208	0.7324	0.7885	0.355	0.2494	0.213	0.1312	0.1948	0.1222	0.0459	0.2093	0.0456	2.0352	1.9896	1.0001	0.9895	0.3942	0.3314	0.2386	0.1332
2	2	18	26.076	16	-5	-3	-6.5	41.3	44.3	8.16	7.62	458	3.13	4.83	0.5271	1.6672	1.1997	0.5717	0.628	0.2207	0.2705	0.2141	0.086	0.0574	0.1027	0.0932	0.1551	0.0751	1.6044	1.5292	0.7565	0.7727	0.2497	0.2579	0.2475	0.1541	0.1132	0.1696	0.146	0.1912	0.0456	2.0988	2.0531	1.0649	0.9882	0.3787	0.305	0.2992	0.1934
2	1	18	26.095	14	-3.25	-1.25	-3.875	40.7	43	8.29	7.84	518	3.47	3.03	0.4543	1.7413	1.287	0.6631	0.6238	0.1827	0.2049	0.1617	0.1024	0.1548	0.1908	0.1139	0.1758	0.0663	1.7067	1.6403	0.8054	0.8349	0.2766	0.2393	0.2444	0.147	0.2042	0.2264	0.1428	0.1597	0.414	3.3096	2.8956	1.5751	1.3205	0.5176	0.3444	0.4314	0.2699
2	2	18	26.31	16	-5.25	-2.75	-6.625	41.3	44.3	8.7	7.61	456	3.13	5.3	0.5843	1.6996	1.1153	0.5544	0.561	0.3376	0.225	0.1576	0.075	0.1034	0.0725	0.0205	0.1237	0.0921	1.5636	1.4715	0.7471	0.7244	0.3324	0.2243	0.2316	0.1506	0.1179	0.133	0.1093	0.1723	0.0611	2.2143	2.1532	1.1124	1.0408	0.4352	0.2746	0.3121	0.229
2	1	20	26.32	14	-9	-1.5	-9.75	43.1	45.3	7.83	7.45	489	3.1	2.87	0.6729	1.1994	0.5265	0.253	0.2735	0.0196	0.0765	0.1201	0.0409	0.036	0.1146	0.0561	0.0627	0.0736	1.1313	1.0577	0.5224	0.5353	0.0343	0.1052	0.2358	0.0864	0.1079	0.2395	0.1179	0.1307	0.1034	1.8729	1.7695	0.8155	0.954	0.1332	0.2341	0.3623	0.138
2	1	28	26.328	14	-5.5	-2.75	-6.875	41.3	43.9	8.17	7.69	522	2.78	2.4	0.8954	2.1313	1.2358	0.4901	0.7457	0.2837	0.2673	0.3256	0.0789	0.0739	0.0458	0.0318	0.1288	0.0135	1.6016	1.5881	0.6622	0.9259	0.2897	0.3123	0.3824	0.1187	0.1125	0.1102	0.1113	0.1511	0.0001	1.953	1.9529	0.9494	1.0035	0.3579	0.3277	0.3041	0.1802
2	1	19	26.347	20	-4.25	-0.75	-4.625	41.4	40.8	8.15	8.26	551	3.27	2.59	0.6354	1.5067	0.8713	0.2982	0.5731	0.1547	0.1452	0.111	0.1461	0.1708	0.043	0.0021	0.0984	0.0662	1.1134	1.0472	0.4448	0.6025	0.2207	0.1557	0.1259	0.1315	0.1894	0.1026	0.0143	0.1071	0.0886	1.9068	1.8182	0.869	0.9492	0.3758	0.3255	0.1773	0.1405
2	1	19	26.378	13	-5.5	-0.5	-5.75	42.3	43.3	7.98	7.8	613	3.41	2.2	0.5568	1.8779	1.321	0.6219	0.6991	0.238	0.3098	0.1949	0.0556	0.1388	0.147	0.0888	0.1482	0.1521	1.8021	1.65	0.8064	0.8436	0.268	0.2966	0.2473	0.0915	0.2082	0.2392	0.1249	0.1743	0.1634	2.134	1.9707	1.0777	0.893	0.3829	0.3081	0.2042	0.1172
2	2	19	26.38	14	-3.75	-0.5	-4	43.2	45.2	7.78	7.35	512	3.1	2.85	0.8539	1.665	0.8111	0.2799	0.5312	0.0914	0.1041	0.2054	0.1075	0.1142	0.0467	0.0392	0.1026	0.0758	1.5965	1.5207	0.7039	0.8167	0.2457	0.2137	0.2814	0.1165	0.2051	0.1887	0.0993	0.1703	0.0986	2.7642	2.6657	1.4173	1.2484	0.5553	0.4	0.3197	0.1864
2	1	30	26.431	12	-7.25	-2.5	-8.5	41.8	43.6	8.08	7.74	516	3.39	3.82	0.597	1.9363	1.3394	0.7099	0.6295	0.3782	0.2366	0.169	0.1375	0.0864	0.1059	0.0521	0.1737	0.1347	1.7014	1.5667	0.8527	0.714	0.3336	0.2173	0.2232	0.1415	0.1321	0.1903	0.0853	0.2435	0.1383	2.2191	2.0808	1.161	0.9198	0.4478	0.3329	0.2977	0.1369
2	1	20	26.48	19	-9	-0.5	-9.25	43.6	45	7.75	7.5	496	3.15	3.17	0.7434	1.3319	0.5886	0.24	0.3485	0.0585	0.0108	0.07	0.1259	0.1419	0.0989	0.0088	0.0739	0.0587	1.1363	1.0776	0.4738	0.6037	0.0911	0.0582	0.197	0.1394	0.2091	0.2035	0.0274	0.1518	0.1238	1.8436	1.7198	0.8676	0.8522	0.2461	0.1304	0.2792	0.1619
2	1	19	26.495	15	-8.5	-1.25	-9.125	43.2	45.5	7.81	7.41	543	3.21	3.22	0.6695	1.8557	1.1862	0.5528	0.6334	0.3233	0.2509	0.1519	0.1227	0.1078	0.0569	0.0292	0.1434	0.1051	1.4837	1.3787	0.6761	0.7026	0.3375	0.2741	0.2156	0.1104	0.1024	0.082	0.0463	0.2102	0.1595	1.8778	1.7182	0.8476	0.8706	0.3805	0.3072	0.2866	0.121
2	2	19	26.53	11	-2.25	-0.25	-2.375	43.7	45	7.75	7.5	495	3.15	3.14	0.5967	1.6795	1.0828	0.6602	0.4226	0.2538	0.1903	0.1497	0.0357	0.0469	0.1386	0.1122	0.1557	0.0407	1.548	1.5073	0.8811	0.6262	0.3039	0.2287	0.1824	0.0809	0.1341	0.2491	0.1408	0.1874	0.0358	2.0668	2.0309	1.0625	0.9684	0.3913	0.3029	0.2475	0.155
2	1	19	26.598	13	-8	-2	-9	42.4	45.3	7.96	7.45	547	3.19	3.23	0.6134	1.8423	1.2289	0.6909	0.5381	0.3022	0.2319	0.1853	0.0608	0.0601	0.1125	0.1088	0.1674	0.0721	1.6894	1.6173	0.8196	0.7977	0.3403	0.267	0.2413	0.1057	0.1836	0.1489	0.1074	0.2231	0.0856	1.9744	1.8888	0.9419	0.9469	0.403	0.308	0.2579	0.1301
2	1	18	26.613	14	-3.75	-1	-4.25	39.5	41.1	8.55	8.21	570	3.04	4.41	0.8147	2.1903	1.3756	0.6251	0.7505	0.328	0.2606	0.1988	0.1471	0.1441	0.0811	0.0564	0.1597	0.0619	1.4606	1.3987	0.6753	0.7234	0.3136	0.2462	0.2311	0.1055	0.1406	0.0968	0.0426	0.2222	0.0598	1.8141	1.7542	0.8892	0.865	0.3877	0.296	0.2884	0.0966
2	2	19	26.644	15	-6	-0.75	-6.375	42.3	43.4	7.98	7.78	607	3.45	2.42	0.5597	1.8107	1.251	0.6211	0.6299	0.304	0.2238	0.2086	0.0891	0.1085	0.0881	0.0478	0.1812	0.1372	1.6709	1.5338	0.7886	0.7452	0.3101	0.2289	0.237	0.1193	0.1601	0.1893	0.082	0.2072	0.1321	2.0107	1.8786	0.9433	0.9353	0.3123	0.2989	0.2768	0.1256
2	1	21	26.736	13	-7	-1.25	-7.625	43.4	45.4	7.77	7.43	520	3.39	2.93	0.9134	1.9726	1.0592	0.5137	0.5455	0.2333	0.2305	0.1923	0.067	0.0557	0.0944	0.0721	0.1139	0.0973	1.57	1.4727	0.8385	0.6342	0.3317	0.256	0.1925	0.0514	0.1343	0.1981	0.1249	0.1838	0.0615	1.8063	1.7448	0.9564	0.7885	0.3265	0.2626	0.2058	0.0831
2	1	19	26.749	16	-5.75	-0.75	-6.125	42.1	43.4	8.02	7.77	546	3.51	2.78	0.7136	2.3098	1.5962	0.8562	0.7401	0.2817	0.3099	0.2293	0.0886	0.1122	0.2184	0.1886	0.1675	0.1102	1.5659	1.4557	0.75	0.7057	0.2568	0.2595	0.2517	0.107	0.0875	0.1907	0.1281	0.1744	0.0953	1.7555	1.6602	0.8835	0.7767	0.3551	0.2581	0.2555	0.1238
2	1	19	26.75	19	-5	-0.5	-5.25	40.7	41.1	8.29	8.21	543	3.3	2.19	1.1519	10.4993	9.3474	4.8441	4.5033	1.5998	1.3075	1.246	0.9484	1.0013	1.1487	0.9481	1.1475	0.059	1.1218	1.0628	0.5513	0.5115	0.0929	0.0903	0.1834	0.064	0.1739	0.2069	0.115	0.1365	0.4137	3.4967	3.083	1.6281	1.4549	0.3678	0.3083	0.3798	0.3966
2	1	18	26.761	18	-6.5	-0.75	-6.875	41.3	42.3	8.17	7.98	563	3.39	3.66	0.6058	1.6077	1.0019	0.4772	0.5247	0.2477	0.1427	0.1445	0.1049	0.1326	0.0917	0.0252	0.1125	0.1051	1.7366	1.6315	0.7664	0.8651	0.3564	0.2588	0.2618	0.1428	0.2017	0.1827	0.0393	0.1881	0.125	2.0371	1.9121	0.9602	0.9518	0.4244	0.3226	0.2821	0.1274
2	1	19	26.766	16	-6.25	-0.25	-6.375	42.9	43.7	7.86	7.72	545	3.63	3.29	0.9328	2.18	1.2471	0.6095	0.6376	0.268	0.2105	0.1659	0.1421	0.1191	0.1067	0.0557	0.1791	0.0994	1.4968	1.3974	0.7111	0.6863	0.276	0.2101	0.2072	0.1169	0.1521	0.1712	0.0517	0.2122	0.1369	1.8824	1.7455	0.9074	0.8381	0.3458	0.277	0.2628	0.1175
2	1	30	26.785	13	-7.75	-1.75	-8.625	41.5	43.1	8.13	7.82	515	3.44	3.42	0.5054	1.1792	0.6738	0.344	0.3298	0.114	0.0738	0.1306	0.0637	0.0618	0.0874	0.0438	0.0987	0.0742	1.3719	1.2977	0.6412	0.6565	0.1616	0.2152	0.2489	0.094	0.0984	0.2002	0.1012	0.1783	0.078	1.8459	1.7679	1.0296	0.7383	0.3258	0.1853	0.2615	0.125
2	2	21	26.814	15	-6	-2.5	-7.25	42.6	45.1	7.93	7.48	567	3.21	2.87	0.5777	1.9665	1.3889	0.703	0.6859	0.4042	0.2943	0.1166	0.1284	0.1466	0.0614	0.0292	0.2082	0.1664	1.9587	1.7923	0.9347	0.8575	0.4045	0.2968	0.1876	0.1536	0.2195	0.1714	0.0898	0.2691	0.1889	2.3479	2.159	1.1477	1.0113	0.4015	0.2879	0.2564	0.146
2	2	19	26.866	11	-3	-0.25	-3.125	42.6	43.9	7.8	7.7	560	3.6	3.19	0.6363	1.4422	0.806	0.3267	0.4792	0.1853	0.098	0.157	0.1034	0.1208	0.0463	0.0152	0.08	0.1261	1.4607	1.3346	0.5894	0.7452	0.2843	0.2074	0.2341	0.1157	0.1881	0.1424	0.0256	0.137	0.1437	2.0298	1.8862	0.9272	0.959	0.4035	0.3309	0.2847	0.1012
2	1	18	27.029	13	-4	-1.5	-4.75	40.3	41.9	8.38	8.05	572	3.43	2.83	0.7277	1.7435	1.0158	0.4766	0.5392	0.1045	0.1494	0.2275	0.0746	0.0877	0.1173	0.1375	0.1173	0.0935	1.5775	1.484	0.6922	0.7918	0.2035	0.2148	0.3135	0.1157	0.1478	0.1938	0.1264	0.1685	0.1121	1.9613	1.8492	0.946	0.9032	0.4006	0.2954	0.2713	0.1285
2	1	18	27.029	15	-2	-2.25	-3.125	40	42.3	8.43	7.97	569	3.51	2.63	0.8025	1.7662	0.9637	0.541	0.4227	0.3212	0.0818	0.1512	0.1088	0.0809	0.0487	0.0225	0.1486	0.0778	1.4071	1.3293	0.7068	0.6225	0.3691	0.1854	0.2101	0.129	0.0979	0.1017	0.0375	0.1985	0.0983	1.9306	1.8323	0.876	0.9562	0.387	0.3462	0.3052	0.1328
2	1	22	27.098	14	-6.75	-0.5	-7	42.3	43.6	7.98	7.74	541	3.53	4.04	0.7954	2.0167	1.2214	0.6667	0.5546	0.3076	0.2946	0.1452	0.027	0.0878	0.0893	0.0971	0.1727	0.1802	2.2952	2.115	1.105	1.01	0.4136	0.3425	0.3123	0.1503	0.205	0.2632	0.1597	0.2686	0.2431	2.8951	2.652	1.4082	1.2438	0.5272	0.3969	0.3932	0.217
2	2	19	27.193	12	-6.25	-1.25	-6.875	41.6	43	8.11	7.86	496	4.09	3.12	0.4617	1.487	1.0253	0.4901	0.5352	0.1335	0.2177	0.1951	0.0506	0.0718	0.0918	0.1077	0.1572	0.0958	1.6369	1.5411	0.7816	0.7595	0.2369	0.2797	0.2341	0.106	0.1397	0.1962	0.1486	0.1999	0.1249	2.1924	2.0675	1.081	0.9864	0.3626	0.3226	0.2287	0.1686
2	1	21	27.305	13	-8	-2.75	-9.375	42.2	46.1	7.99	7.32	526	3.46	3.67	1.2787	2.751	1.4723	0.7091	0.7632	0.358	0.2872	0.1737	0.1936	0.1088	0.1234	0.091	0.1366	0.1012	1.6387	1.5375	0.659	0.8785	0.2968	0.2599	0.2899	0.1274	0.2013	0.1151	0.0346	0.2125	0.1329	2.2766	2.1437	0.9913	1.1524	0.4322	0.3601	0.3704	0.143
2	2	21	27.421	16	-7.5	-3	-9	42.3	44.5	7.98	7.58	564	3.21	2.86	0.4678	1.9323	1.4646	0.7601	0.7045	0.257	0.2795	0.2355	0.0626	0.127	0.1675	0.1067	0.2289	0.1409	1.9751	1.8342	0.9256	0.9085	0.2979	0.3096	0.3143	0.1288	0.1558	0.2203	0.163	0.2444	0.1355	2.1478	2.0123	1.0555	0.9568	0.3622	0.2727	0.284	0.1599
2	2	18	27.421	14	-5	-1.25	-5.625	41.5	43	8.13	7.85	562	3.73	3.26	0.4762	1.3674	0.8912	0.4529	0.4383	0.265	0.2014	0.0888	0.0416	0.1064	0.0711	0.007	0.1097	0.0433	1.333	1.2897	0.6658	0.624	0.3387	0.2351	0.1477	0.0698	0.1715	0.1432	0.0197	0.1641	0.0356	1.6398	1.6042	0.825	0.7792	0.3307	0.2647	0.1828	0.0862
2	2	18	27.477	14	-5.25	-2.25	-6.375	41.7	43.5	8.1	7.76	570	3.68	2.92	0.4151	1.582	1.1669	0.6274	0.5395	0.2158	0.2697	0.1284	0.0281	0.1133	0.1372	0.0903	0.1842	0.0998	1.8714	1.7716	0.9681	0.8035	0.3183	0.3255	0.2243	0.0794	0.1743	0.2418	0.1435	0.2644	0.0966	2.1335	2.0368	1.1254	0.9114	0.3448	0.2582	0.2553	0.1035
2	2	19	27.55	13	-7.75	-1.25	-8.375	41.9	44	8.05	7.67	537	3.42	3.42	0.5786	1.9769	1.3982	0.6634	0.7348	0.2061	0.2362	0.2362	0.1053	0.1572	0.1699	0.1182	0.1693	0.055	1.5742	1.5192	0.7914	0.7278	0.2771	0.2577	0.2498	0.0609	0.1594	0.2265	0.0804	0.2074	0.067	1.9384	1.8714	0.9531	0.9183	0.375	0.3098	0.2581	0.0831
2	2	19	27.75	15	-2.25	-0.25	-2.375	42.7	44.3	7.8	7.658	542	2.58	3.635	0.7337	1.487	0.7533	0.2894	0.4639	0.0703	0.1198	0.1984	0.0379	0.1078	0.0888	0.036	0.0943	0.1177	1.5706	1.4528	0.6751	0.7777	0.2271	0.2247	0.2548	0.086	0.2122	0.1898	0.0829	0.1754	0.1173	2.2521	2.1347	1.0795	1.0552	0.4045	0.3318	0.2746	0.123
2	1	28	27.76	14	-10.75	-1	-11.25	42.9	44.3	7.87	7.62	522	2.79	3.67	1.2936	1.4666	0.173	0.0506	0.1224	0.0284	0.0371	0.0244	0.031	0.0299	0.0021	0.0041	0.016	0.0881	0.9426	0.8545	0.3292	0.5253	0.1591	0.1227	0.189	0.1394	0.0742	0.0365	0.0298	0.1038	0.1106	1.9522	1.8416	0.8244	1.0172	0.3354	0.2531	0.3586	0.267
2	1	20	27.875	17	-7	-0.5	-7.25	40.1	41.5	8.42	8.14	607	3.24	3.06	0.4009	1.6831	1.2822	0.6306	0.6516	0.2384	0.2881	0.2261	0.0648	0.0725	0.102	0.0993	0.1909	0.1301	1.844	1.7138	0.892	0.8218	0.3041	0.2837	0.25	0.1046	0.1835	0.2097	0.1333	0.2449	0.1368	2.1314	1.9947	0.9969	0.9977	0.3394	0.3159	0.2709	0.1388
2	1	18	28.014	19	-12.25	-3.75	-14.125	44.2	47	7.64	7.18	601	3.12	2.35	0.3489	1.2911	0.9422	0.3907	0.5515	0.2506	0.2462	0.1315	0.0925	0.0812	0.0263	0.0073	0.1064	0.1024	1.4276	1.3252	0.5913	0.7339	0.2855	0.2297	0.2126	0.146	0.1456	0.0993	0.029	0.1776	0.0962	1.8845	1.7883	0.834	0.9543	0.3466	0.2615	0.3036	0.1787
2	1	20	28.225	17	-6.75	-0.25	-6.875	39.6	40.6	8.53	8.31	607	3.24	3.05	0.462	1.8695	1.4075	0.7057	0.7017	0.3932	0.2954	0.2009	0.1088	0.0966	0.08	0.0306	0.202	0.1409	1.9376	1.7967	0.9052	0.8914	0.3648	0.2903	0.264	0.1664	0.1707	0.2192	0.0848	0.2364	0.1419	2.3845	2.2427	1.0955	1.1472	0.4092	0.3902	0.3194	0.1696
2	2	30	28.612	8	-14.25	-3	-15.75	43.3	43.7	7.79	7.72	475	3.27	3.15	1.0758	1.9701	0.8943	0.5013	0.3931	0.2613	0.1246	0.1107	0.0772	0.0805	0.0602	0.0229	0.1569	0.0969	1.6769	1.58	0.8464	0.7336	0.4	0.2556	0.2068	0.1107	0.1605	0.1292	0.0713	0.246	0.0997	1.8554	1.7557	0.9084	0.8473	0.3842	0.2908	0.2327	0.1245
[truncated: 199 more columns]
